# Supplementary material for: Spatial Guilds in the Serengeti Food Web Revealed by a Bayesian Group Model
Source: PLoS Comput Biol. 2011 Dec 29;7(12):e1002321. doi: 10.1371/journal.pcbi.1002321 (PMC3248389; doi:10.1371/journal.pcbi.1002321)
Supplement: Table S1 — Species in the Serengeti food web. (CSV) [file pcbi.1002321.s004.csv]

%auto-ignore
code	species
ABU	Abutilon spp.
ACAFRU	Acalypha fruticosa
ACAROB	Acacia robusta
ACASEN	Acacia senegal
ACASEY	Acacia seyal
ACATOR	Acacia tortilis
ACAXAN	Acacia xanthophloea
ACHASP	Achyranthes aspera
ACIJUB	Acinonyx jubatus
AEPMEL	Aepyceros melampus
ALBHAR	Albizia harveyi
ALBU	Albuca spp.
ALCBUS	Alcelaphus buselaphus
ALLRUB	Allophylus rubifolius
ALOMAC	Aloe macrosiphon
ALOSEC	Aloe secundiflora
ANDGRE	Andropogon greenwayi
ANDSCH	Andropogon schirensis
ARI	Aristida spp.
BALAEG	Balanites aegyptiaca
BLEACA	Blepharis acanthodioides
BOSAUG	Boscia augustifolia
BOTINS	Bothriochloa insculpta
BRASEM	Brachiaria semiundulata
CANAUR	Canis aureus
CANMES	Canis mesomelas
CAPTOM	Capparis tomentosa
CARCAR	Caracal caracal
CECCIL	Pennisetum ciliare
CHLGAY	Chloris gayana
CHLPYC	Chloris pycnothrix
CHLROX	Chloris roxburghiana
CISQUA	Cissus quadrangularis
CISROT	Cissus rotundifolia
COMMEAFR	Commelina africana
COMMER	Commiphora merkeri
COMMIAFR	Commiphora trothae
COMMOL	Combretum molle
COMSCH	Commiphora schimperi
CONTAU	Connochaetes taurinus
COROVA	Cordia ovalis
CROCRO	Crocuta crocuta
CRODIC	Croton dichogamus
CROMAC	Croton macrostachyus
CROSPI	Crotalaria spinosa
CYMEXC	Cymbopogon excavatus
CYNDAC	Cynodon dactylon
CYP	Cyperus spp.
CYPH	Cyphostemma spp.
DAMKOR	Damaliscus korrigum
DIGDIA	Digitaria diagonalis
DIGMAC	Digitaria macroblephara
DIGMIL	Digitaria milanjiana
DIGSCA	Digitaria scalarum
DIGTER	Digitaria ternata
DIGVEL	Digitaria velutina
DIHAMP	Diheteropogon amplectens
DINRET	Dinebra retroflexa
DUOKIL	Duosperma kilimandscharica
ECHHAP	Echinochloa haploclada
EMICOC	Emilia coccinea
EQUBUR	Equus quagga
ERAASP	Eragrostis aspera
ERACIL	Eragrostis cilianensis
ERAEXA	Eragrostis exasperata
ERATEN	Eragrostis tenuifolia
ERINUB	Eriochloa nubica
EUPCAN	Euphorbia candelabrum
EUSPAS	Eustachys paspaloides
FICGLU	Ficus glumosa
FICING	Ficus ingens
FICTHI	Ficus thonningii
GAZGRA	Nanger granti
GAZTHO	Eudorcas thomsonii
GIRCAM	Giraffa camelopardalis
GREBIC	Grewia bicolor
GREFAL	Grewia fallax
GRETRI	Grewia trichocarpa
HARSCH	Harpachne schimperi
HELSTE	Heliotropium steudneri
HETBRU	Heterohyrax brucei
HETCON	Heteropogon contortus
HIB	Hibiscus spp.
HIBLUN	Hibiscus lunariifolius
HIPAMP	Hippopotamus amphibius
HOSOPP	Hoslundia opposita
HYPDIS	Hyperthelia dissoluta
HYPFIL	Hyparrhenia filipendula
HYPFOR	Hypoestes forskaolii
HYPRUF	Hyparrhenia rufa
IBO	Iboza spp.
INDBAS	Indigofera basiflora
INDHOC	Indigofera hochstetteri
IPOOBS	Ipomoea obscura
JAS	Jasminum spp.
KAL	Kalanchoe spp.
KEDFOE	Kedrostis foetidissima
KIGAFR	Kigelia africana
KOBELL	Kobus ellipsiprymnus
KYLNER	Kyllinga nervosa
LEPSER	Leptailurus serval
LIPUKA	Lippia ukambensis
LONERI	Lonchocarpus eriocalyx
LOXAFR	Loxodonta africana
LYCPIC	Lycaon pictus
MADKIR	Madoqua kirkii
MAETRI	Maerua cafra
MICKUN	Microchloa kunthii
OCI	Ocimum spp.
OLE	Olea spp.
OUROUR	Ourebia ourebi
PANCOL	Panicum coloratum
PANDEU	Panicum deustum
PANLEO	Panthera leo
PANMAX	Panicum maximum
PANPAR	Panthera pardus
PANREP	Panicum repens
PAPANU	Papio anubis
PAPCAP	Pappea capensis
PAVASS	Pavetta assimilis
PAVPAT	Pavonia patens
PEDCAP	Pedetes capensis
PELCAL	Pellaea calomelanos
PENMEZ	Pennisetum mezianum
PENSTR	Pennisetum stramineum
PHAAET	Phacochoerus africanus
PHRMAU	Phragmites mauritianus
PHYSEP	Phyllanthus sepialis
PROCAP	Procavia capensis
PSIJAE	Psilolemma jaegeri
PUPLAP	Pupalia lappacea
REDRED	Redunca redunca
RHAPUM	Rhabdomys pumilio
RHOREV	Rhoicissus revoilii
SARVER	Sarga versicolor
SCLBIR	Sclerocarya birrea
SENDID	Senna didymobotrya
SENEHR	Sansevieria ehrenbergii
SENSUF	Sansevieria suffruticosa
SETPAL	Setaria pallidefusca
SETSPH	Setaria sphacelata
SID	Sida spp.
SOLDEN	Solanum dennekense
SOLINC	Solanum incanum
SOLNIG	Solanum nigrum
SPOFES	Sporobolus festivus
SPOFIM	Sporobolus fimbriatus
SPOIOC	Sporobolus ioclados
SPOPEL	Sporobolus pellucidus
SPOPYR	Sporobolus pyramidalis
SPOSPI	Sporobolus spicatus
SPOSTA	Sporobolus stapfianus
SYNCAF	Syncerus caffer
TAUORY	Taurotragus oryx
THETRI	Themeda triandra
TRASCR	Tragelaphus scriptus
TRIEIC	Tricholaena teneriffae
TURFIS	Turraea fischeri
TYPCAP	Typha capensis
XIMCAF	Ximenia caffra
ZIZ	Ziziphus spp.
