# Supplementary material for: Spatial Guilds in the Serengeti Food Web Revealed by a Bayesian Group Model
Source: PLoS Comput Biol. 2011 Dec 29;7(12):e1002321. doi: 10.1371/journal.pcbi.1002321 (PMC3248389; doi:10.1371/journal.pcbi.1002321)
Supplement: Table S2 — Feeding links in the Serengeti food web. (CSV) [file pcbi.1002321.s005.csv]

%auto-ignore
pred_code	prey_code
ACIJUB	AEPMEL
ACIJUB	CONTAU
ACIJUB	GAZGRA
ACIJUB	GAZTHO
ACIJUB	MADKIR
ACIJUB	OUROUR
ACIJUB	PHAAET
ACIJUB	REDRED
CANAUR	CONTAU
CANAUR	EQUBUR
CANAUR	GAZGRA
CANAUR	GAZTHO
CANMES	MADKIR
CARCAR	MADKIR
CARCAR	PEDCAP
CARCAR	PROCAP
CARCAR	RHAPUM
CROCRO	AEPMEL
CROCRO	ALCBUS
CROCRO	CONTAU
CROCRO	DAMKOR
CROCRO	EQUBUR
CROCRO	GAZGRA
CROCRO	GAZTHO
CROCRO	KOBELL
CROCRO	MADKIR
CROCRO	OUROUR
CROCRO	PHAAET
CROCRO	REDRED
LEPSER	RHAPUM
LYCPIC	AEPMEL
LYCPIC	ALCBUS
LYCPIC	CONTAU
LYCPIC	DAMKOR
LYCPIC	EQUBUR
LYCPIC	GAZGRA
LYCPIC	GAZTHO
LYCPIC	KOBELL
LYCPIC	MADKIR
LYCPIC	OUROUR
LYCPIC	PHAAET
LYCPIC	REDRED
LYCPIC	RHAPUM
LYCPIC	TRASCR
PANLEO	AEPMEL
PANLEO	ALCBUS
PANLEO	CONTAU
PANLEO	CROCRO
PANLEO	DAMKOR
PANLEO	EQUBUR
PANLEO	GAZGRA
PANLEO	GAZTHO
PANLEO	GIRCAM
PANLEO	KOBELL
PANLEO	MADKIR
PANLEO	OUROUR
PANLEO	PANLEO
PANLEO	PHAAET
PANLEO	REDRED
PANLEO	RHAPUM
PANLEO	SYNCAF
PANLEO	TAUORY
PANLEO	TRASCR
PANPAR	ACIJUB
PANPAR	AEPMEL
PANPAR	ALCBUS
PANPAR	CANAUR
PANPAR	CANMES
PANPAR	CONTAU
PANPAR	DAMKOR
PANPAR	EQUBUR
PANPAR	GAZGRA
PANPAR	GAZTHO
PANPAR	HETBRU
PANPAR	KOBELL
PANPAR	LEPSER
PANPAR	MADKIR
PANPAR	OUROUR
PANPAR	PAPANU
PANPAR	PEDCAP
PANPAR	PHAAET
PANPAR	REDRED
PANPAR	RHAPUM
PANPAR	TAUORY
PANPAR	TRASCR
AEPMEL	ACASEN
AEPMEL	ACATOR
AEPMEL	ANDGRE
AEPMEL	ARI
AEPMEL	BRASEM
AEPMEL	CHLGAY
AEPMEL	COMMOL
AEPMEL	CROMAC
AEPMEL	CYNDAC
AEPMEL	GREBIC
AEPMEL	HARSCH
AEPMEL	HIB
AEPMEL	HYPFIL
AEPMEL	HYPRUF
AEPMEL	INDHOC
AEPMEL	PANMAX
AEPMEL	PENMEZ
AEPMEL	SID
AEPMEL	SOLINC
AEPMEL	SPOFES
AEPMEL	SPOIOC
AEPMEL	SPOPYR
AEPMEL	THETRI
ALCBUS	ANDGRE
ALCBUS	ARI
ALCBUS	BOTINS
ALCBUS	BRASEM
ALCBUS	CYNDAC
ALCBUS	DIGMAC
ALCBUS	DIGSCA
ALCBUS	DINRET
ALCBUS	EUSPAS
ALCBUS	HARSCH
ALCBUS	HETCON
ALCBUS	HYPFIL
ALCBUS	HYPRUF
ALCBUS	PANCOL
ALCBUS	PENMEZ
ALCBUS	SID
ALCBUS	SOLINC
ALCBUS	SPOIOC
ALCBUS	SPOPYR
ALCBUS	SPOSPI
ALCBUS	THETRI
CONTAU	ANDGRE
CONTAU	ARI
CONTAU	BOTINS
CONTAU	BRASEM
CONTAU	CHLGAY
CONTAU	CYNDAC
CONTAU	DIGDIA
CONTAU	DIGMAC
CONTAU	DIGSCA
CONTAU	DINRET
CONTAU	ERACIL
CONTAU	ERATEN
CONTAU	EUSPAS
CONTAU	HARSCH
CONTAU	HYPFIL
CONTAU	HYPRUF
CONTAU	INDHOC
CONTAU	MICKUN
CONTAU	PANCOL
CONTAU	PANMAX
CONTAU	PENMEZ
CONTAU	SID
CONTAU	SOLINC
CONTAU	SPOIOC
CONTAU	SPOPYR
CONTAU	THETRI
DAMKOR	ARI
DAMKOR	BOTINS
DAMKOR	BRASEM
DAMKOR	CROMAC
DAMKOR	CYNDAC
DAMKOR	ERACIL
DAMKOR	HARSCH
DAMKOR	HIB
DAMKOR	HYPRUF
DAMKOR	PENMEZ
DAMKOR	PSIJAE
DAMKOR	SPOPYR
DAMKOR	SPOSPI
DAMKOR	THETRI
EQUBUR	ARI
EQUBUR	BOTINS
EQUBUR	BRASEM
EQUBUR	CROMAC
EQUBUR	CYNDAC
EQUBUR	DIGMAC
EQUBUR	DINRET
EQUBUR	ERATEN
EQUBUR	EUSPAS
EQUBUR	GREBIC
EQUBUR	HARSCH
EQUBUR	HETCON
EQUBUR	HYPFIL
EQUBUR	HYPRUF
EQUBUR	PANCOL
EQUBUR	PENMEZ
EQUBUR	SOLINC
EQUBUR	SPOPYR
EQUBUR	THETRI
GAZGRA	ANDGRE
GAZGRA	ARI
GAZGRA	BALAEG
GAZGRA	BOTINS
GAZGRA	CYNDAC
GAZGRA	DIGMAC
GAZGRA	DIGSCA
GAZGRA	DINRET
GAZGRA	DUOKIL
GAZGRA	ERATEN
GAZGRA	EUSPAS
GAZGRA	GREBIC
GAZGRA	HARSCH
GAZGRA	HETCON
GAZGRA	HIB
GAZGRA	HYPFIL
GAZGRA	HYPRUF
GAZGRA	INDHOC
GAZGRA	MICKUN
GAZGRA	PANCOL
GAZGRA	PENMEZ
GAZGRA	PENSTR
GAZGRA	SID
GAZGRA	SOLINC
GAZGRA	SPOFIM
GAZGRA	SPOIOC
GAZGRA	THETRI
GAZTHO	ANDGRE
GAZTHO	ARI
GAZTHO	BALAEG
GAZTHO	BOTINS
GAZTHO	BRASEM
GAZTHO	CYNDAC
GAZTHO	DIGDIA
GAZTHO	DIGMAC
GAZTHO	DIGSCA
GAZTHO	DINRET
GAZTHO	ERACIL
GAZTHO	ERATEN
GAZTHO	EUSPAS
GAZTHO	HARSCH
GAZTHO	HETCON
GAZTHO	HYPRUF
GAZTHO	INDHOC
GAZTHO	MICKUN
GAZTHO	PANCOL
GAZTHO	PENMEZ
GAZTHO	SID
GAZTHO	SOLINC
GAZTHO	SPOFIM
GAZTHO	SPOIOC
GAZTHO	THETRI
GIRCAM	ACAROB
GIRCAM	ACASEN
GIRCAM	ACASEY
GIRCAM	ACATOR
GIRCAM	BALAEG
GIRCAM	COMMIAFR
GIRCAM	COROVA
GIRCAM	CROMAC
GIRCAM	GREBIC
GIRCAM	GREFAL
GIRCAM	GRETRI
GIRCAM	HIB
GIRCAM	HIBLUN
GIRCAM	INDHOC
GIRCAM	MAETRI
GIRCAM	OLE
GIRCAM	PAVASS
GIRCAM	PHYSEP
GIRCAM	SID
GIRCAM	SOLINC
HETBRU	ABU
HETBRU	ACAFRU
HETBRU	ACAROB
HETBRU	ACATOR
HETBRU	ALBHAR
HETBRU	ALBU
HETBRU	ALLRUB
HETBRU	ALOMAC
HETBRU	ALOSEC
HETBRU	ARI
HETBRU	BALAEG
HETBRU	CAPTOM
HETBRU	CECCIL
HETBRU	CISQUA
HETBRU	CISROT
HETBRU	COMMEAFR
HETBRU	COMMER
HETBRU	COMSCH
HETBRU	COROVA
HETBRU	CRODIC
HETBRU	CYNDAC
HETBRU	CYPH
HETBRU	DIGVEL
HETBRU	EMICOC
HETBRU	FICGLU
HETBRU	FICING
HETBRU	FICTHI
HETBRU	GREFAL
HETBRU	GRETRI
HETBRU	HELSTE
HETBRU	HETCON
HETBRU	HIB
HETBRU	HIBLUN
HETBRU	HOSOPP
HETBRU	HYPFOR
HETBRU	INDBAS
HETBRU	IPOOBS
HETBRU	JAS
HETBRU	KAL
HETBRU	KEDFOE
HETBRU	LIPUKA
HETBRU	MAETRI
HETBRU	OCI
HETBRU	PANMAX
HETBRU	PAPCAP
HETBRU	PAVASS
HETBRU	PAVPAT
HETBRU	PENMEZ
HETBRU	PENSTR
HETBRU	PHYSEP
HETBRU	PUPLAP
HETBRU	SCLBIR
HETBRU	SENDID
HETBRU	SENEHR
HETBRU	SENSUF
HETBRU	SOLDEN
HETBRU	THETRI
HETBRU	TRIEIC
HETBRU	TURFIS
HETBRU	XIMCAF
HETBRU	ZIZ
HIPAMP	BOTINS
HIPAMP	CHLGAY
HIPAMP	CYNDAC
HIPAMP	HETCON
HIPAMP	HYPFIL
HIPAMP	PANREP
HIPAMP	SPOIOC
HIPAMP	SPOPYR
HIPAMP	THETRI
KOBELL	ACATOR
KOBELL	ANDSCH
KOBELL	CHLGAY
KOBELL	CYMEXC
KOBELL	CYNDAC
KOBELL	DIGTER
KOBELL	HETCON
KOBELL	HYPFIL
KOBELL	PANCOL
KOBELL	PANMAX
KOBELL	PHRMAU
KOBELL	TYPCAP
LOXAFR	ABU
LOXAFR	ACAFRU
LOXAFR	ACASEN
LOXAFR	ACATOR
LOXAFR	ALLRUB
LOXAFR	ANDGRE
LOXAFR	ARI
LOXAFR	BALAEG
LOXAFR	BLEACA
LOXAFR	BRASEM
LOXAFR	CAPTOM
LOXAFR	CISQUA
LOXAFR	CISROT
LOXAFR	COMMEAFR
LOXAFR	COMMER
LOXAFR	COMSCH
LOXAFR	COROVA
LOXAFR	CRODIC
LOXAFR	CROMAC
LOXAFR	CYNDAC
LOXAFR	FICGLU
LOXAFR	FICING
LOXAFR	GREBIC
LOXAFR	GREFAL
LOXAFR	GRETRI
LOXAFR	HARSCH
LOXAFR	HIB
LOXAFR	HIBLUN
LOXAFR	HYPFIL
LOXAFR	IBO
LOXAFR	INDBAS
LOXAFR	INDHOC
LOXAFR	MAETRI
LOXAFR	PAPCAP
LOXAFR	PAVASS
LOXAFR	PHYSEP
LOXAFR	RHOREV
LOXAFR	SCLBIR
LOXAFR	SENEHR
LOXAFR	SID
LOXAFR	SOLINC
LOXAFR	SPOIOC
LOXAFR	SPOPYR
LOXAFR	THETRI
LOXAFR	XIMCAF
LOXAFR	ZIZ
MADKIR	ACAFRU
MADKIR	ACHASP
MADKIR	ALLRUB
MADKIR	ALOMAC
MADKIR	ANDGRE
MADKIR	ARI
MADKIR	BOSAUG
MADKIR	CAPTOM
MADKIR	CECCIL
MADKIR	COMMEAFR
MADKIR	COMMIAFR
MADKIR	COROVA
MADKIR	ERATEN
MADKIR	FICGLU
MADKIR	GRETRI
MADKIR	HETCON
MADKIR	HIB
MADKIR	HIBLUN
MADKIR	HOSOPP
MADKIR	INDBAS
MADKIR	INDHOC
MADKIR	KAL
MADKIR	MAETRI
MADKIR	OCI
MADKIR	PANMAX
MADKIR	SENEHR
MADKIR	SOLDEN
MADKIR	SOLINC
MADKIR	SOLNIG
MADKIR	SPOIOC
OUROUR	ANDGRE
OUROUR	HETCON
OUROUR	SPOIOC
OUROUR	THETRI
PAPANU	ACAFRU
PAPANU	ACAROB
PAPANU	ACASEN
PAPANU	ACASEY
PAPANU	ACAXAN
PAPANU	ALBHAR
PAPANU	ANDGRE
PAPANU	BALAEG
PAPANU	CAPTOM
PAPANU	CISROT
PAPANU	COMMIAFR
PAPANU	CRODIC
PAPANU	CROSPI
PAPANU	DIGMIL
PAPANU	DIGVEL
PAPANU	ECHHAP
PAPANU	EUPCAN
PAPANU	HETCON
PAPANU	HIB
PAPANU	HYPFIL
PAPANU	IPOOBS
PAPANU	KIGAFR
PAPANU	PANCOL
PAPANU	PANDEU
PAPANU	SARVER
PAPANU	SCLBIR
PAPANU	SOLINC
PAPANU	SPOIOC
PAPANU	THETRI
PEDCAP	ARI
PEDCAP	CHLPYC
PEDCAP	CYNDAC
PEDCAP	DIGDIA
PEDCAP	DIGTER
PEDCAP	ERAEXA
PEDCAP	HARSCH
PEDCAP	THETRI
PHAAET	ANDGRE
PHAAET	CHLGAY
PHAAET	CYNDAC
PHAAET	ECHHAP
PHAAET	ERAEXA
PHAAET	HETCON
PHAAET	SPOIOC
PHAAET	SPOPYR
PHAAET	THETRI
PROCAP	ABU
PROCAP	ACAFRU
PROCAP	ACAROB
PROCAP	ACATOR
PROCAP	ACHASP
PROCAP	ALBHAR
PROCAP	ALBU
PROCAP	ALLRUB
PROCAP	ALOMAC
PROCAP	ALOSEC
PROCAP	ARI
PROCAP	BLEACA
PROCAP	BOTINS
PROCAP	BRASEM
PROCAP	CAPTOM
PROCAP	CECCIL
PROCAP	CHLPYC
PROCAP	CISQUA
PROCAP	CISROT
PROCAP	COMMEAFR
PROCAP	COMMOL
PROCAP	COMSCH
PROCAP	COROVA
PROCAP	CRODIC
PROCAP	CYNDAC
PROCAP	CYP
PROCAP	CYPH
PROCAP	DIGMAC
PROCAP	DIGTER
PROCAP	DIHAMP
PROCAP	EMICOC
PROCAP	ERAASP
PROCAP	ERATEN
PROCAP	ERINUB
PROCAP	FICGLU
PROCAP	FICING
PROCAP	GREFAL
PROCAP	GRETRI
PROCAP	HETCON
PROCAP	HIB
PROCAP	HIBLUN
PROCAP	HOSOPP
PROCAP	HYPFOR
PROCAP	IBO
PROCAP	IPOOBS
PROCAP	JAS
PROCAP	KEDFOE
PROCAP	KYLNER
PROCAP	MAETRI
PROCAP	MICKUN
PROCAP	OCI
PROCAP	PANMAX
PROCAP	PAPCAP
PROCAP	PAVASS
PROCAP	PAVPAT
PROCAP	PELCAL
PROCAP	PENMEZ
PROCAP	PENSTR
PROCAP	PHYSEP
PROCAP	PUPLAP
PROCAP	RHOREV
PROCAP	SCLBIR
PROCAP	SENDID
PROCAP	SENEHR
PROCAP	SENSUF
PROCAP	SOLDEN
PROCAP	SOLINC
PROCAP	SOLNIG
PROCAP	SPOPEL
PROCAP	SPOSTA
PROCAP	THETRI
PROCAP	TURFIS
PROCAP	XIMCAF
REDRED	HETCON
REDRED	HYPDIS
REDRED	PANMAX
RHAPUM	BOTINS
RHAPUM	CHLROX
RHAPUM	CYNDAC
RHAPUM	DIGMAC
RHAPUM	ERATEN
RHAPUM	EUSPAS
RHAPUM	HARSCH
RHAPUM	HETCON
RHAPUM	PANCOL
RHAPUM	PENMEZ
RHAPUM	THETRI
SYNCAF	ANDGRE
SYNCAF	ARI
SYNCAF	BRASEM
SYNCAF	CROMAC
SYNCAF	CYNDAC
SYNCAF	DIGMAC
SYNCAF	GREBIC
SYNCAF	HARSCH
SYNCAF	HIB
SYNCAF	HYPFIL
SYNCAF	PANCOL
SYNCAF	PANMAX
SYNCAF	PENMEZ
SYNCAF	SID
SYNCAF	SOLINC
SYNCAF	SPOIOC
SYNCAF	SPOPYR
SYNCAF	THETRI
TAUORY	ACATOR
TAUORY	BOTINS
TAUORY	CHLROX
TAUORY	COMMOL
TAUORY	CYNDAC
TAUORY	DIGMIL
TAUORY	DUOKIL
TAUORY	EUSPAS
TAUORY	GREBIC
TAUORY	LONERI
TAUORY	PANDEU
TAUORY	PANMAX
TAUORY	SETPAL
TAUORY	SETSPH
TAUORY	THETRI
TRASCR	ECHHAP
TRASCR	HETCON
TRASCR	HYPFIL
TRASCR	THETRI
