# Supplementary material for: Spatial Guilds in the Serengeti Food Web Revealed by a Bayesian Group Model
Source: PLoS Comput Biol. 2011 Dec 29;7(12):e1002321. doi: 10.1371/journal.pcbi.1002321 (PMC3248389; doi:10.1371/journal.pcbi.1002321)
Supplement: Table S3 — Consensus partition. (CSV) [file pcbi.1002321.s006.csv]

code	group
ACIJUB	1
CROCRO	1
LYCPIC	1
PANLEO	1
PANPAR	1
CANAUR	2
CANMES	2
CARCAR	2
LEPSER	2
DAMKOR	3
HIPAMP	3
KOBELL	3
OUROUR	3
PEDCAP	3
PHAAET	3
REDRED	3
RHAPUM	3
TAUORY	3
TRASCR	3
AEPMEL	4
ALCBUS	4
CONTAU	4
EQUBUR	4
GAZGRA	4
GAZTHO	4
HETBRU	5
PROCAP	5
GIRCAM	6
LOXAFR	6
MADKIR	6
PAPANU	6
SYNCAF	6
DIGSCA	7
DINRET	7
HYPRUF	7
CHLGAY	8
COMMOL	8
DIGDIA	8
DUOKIL	8
ERACIL	8
MICKUN	8
SPOFES	8
SPOFIM	8
SPOSPI	8
ACATOR	9
ANDGRE	9
ARI	9
BALAEG	9
BOTINS	9
BRASEM	9
CROMAC	9
CYNDAC	9
DIGMAC	9
ERATEN	9
EUSPAS	9
GREBIC	9
HARSCH	9
HETCON	9
HIB	9
HYPFIL	9
INDHOC	9
PANCOL	9
PANMAX	9
PENMEZ	9
SID	9
SOLINC	9
SPOIOC	9
SPOPYR	9
THETRI	9
PENSTR	10
ACASEY	11
ACAXAN	11
ANDSCH	11
CHLPYC	11
CHLROX	11
CROSPI	11
CYMEXC	11
DIGMIL	11
DIGTER	11
ECHHAP	11
ERAEXA	11
EUPCAN	11
HYPDIS	11
KIGAFR	11
LONERI	11
OLE	11
PANDEU	11
PANREP	11
PHRMAU	11
PSIJAE	11
SARVER	11
SETPAL	11
SETSPH	11
TYPCAP	11
ACASEN	12
ABU	13
ACAFRU	13
ACAROB	13
ACHASP	13
ALBHAR	13
ALBU	13
ALLRUB	13
ALOMAC	13
ALOSEC	13
BLEACA	13
CAPTOM	13
CECCIL	13
CISQUA	13
CISROT	13
COMMEAFR	13
COMMER	13
COMSCH	13
COROVA	13
CRODIC	13
CYP	13
CYPH	13
DIGVEL	13
DIHAMP	13
EMICOC	13
ERAASP	13
ERINUB	13
FICGLU	13
FICING	13
FICTHI	13
GREFAL	13
GRETRI	13
HELSTE	13
HIBLUN	13
HOSOPP	13
HYPFOR	13
IBO	13
INDBAS	13
IPOOBS	13
JAS	13
KAL	13
KEDFOE	13
KYLNER	13
LIPUKA	13
MAETRI	13
OCI	13
PAPCAP	13
PAVASS	13
PAVPAT	13
PELCAL	13
PHYSEP	13
PUPLAP	13
RHOREV	13
SCLBIR	13
SENDID	13
SENEHR	13
SENSUF	13
SOLDEN	13
SOLNIG	13
SPOPEL	13
SPOSTA	13
TRIEIC	13
TURFIS	13
XIMCAF	13
ZIZ	13
BOSAUG	14
COMMIAFR	14
