# Supplementary material for: Spatial Guilds in the Serengeti Food Web Revealed by a Bayesian Group Model
Source: PLoS Comput Biol. 2011 Dec 29;7(12):e1002321. doi: 10.1371/journal.pcbi.1002321 (PMC3248389; doi:10.1371/journal.pcbi.1002321)
Supplement: Table S4 — Link densities between groups in the consensus partition. (CSV) [file pcbi.1002321.s007.csv]

pred_group	prey_group	link_density
1	1	0.12
1	2	0.15
1	3	0.64
1	4	0.933333333333
1	5	0.1
1	6	0.32
2	3	0.075
2	4	0.166666666667
2	5	0.125
2	6	0.1
3	7	0.0333333333333
3	8	0.0888888888889
3	9	0.236
3	11	0.0875
4	7	0.833333333333
4	8	0.277777777778
4	9	0.726666666667
4	10	0.166666666667
4	12	0.166666666667
5	8	0.111111111111
5	9	0.44
5	10	1.0
5	11	0.0416666666667
5	13	0.828125
6	9	0.488
6	11	0.0916666666667
6	12	0.6
6	13	0.2
6	14	0.4
